# Supplementary material for: Good Samaritans in Networks: An Experiment on How Networks Influence Egalitarian Sharing and the Evolution of Inequality
Source: PLoS One. 2015 Jun 10;10(6):e0128777. doi: 10.1371/journal.pone.0128777 (PMC4465669; doi:10.1371/journal.pone.0128777)
Supplement: S1 Table — (TXT) [file pone.0128777.s014.txt]

Treatment	Session	Round	ID_Actor	ID_Neighbors	Income_Actor	Income_Neighbors	Giving
1	1	1	1	2	113	58	0
1	1	1	1	3	113	105	0
1	1	1	1	4	113	121	0
1	1	1	1	5	113	152	0
1	1	1	1	6	113	137	0
1	1	1	1	7	113	200	0
1	1	1	1	8	113	97	0
1	1	1	1	9	113	160	0
1	1	1	1	10	113	168	0
1	1	1	1	11	113	18	5
1	1	1	1	12	113	73	0
1	1	1	1	13	113	10	5
1	1	1	1	14	113	192	0
1	1	1	1	15	113	34	0
1	1	1	1	16	113	176	0
1	1	1	1	17	113	65	0
1	1	1	1	18	113	89	0
1	1	1	1	19	113	129	0
1	1	1	1	20	113	81	0
1	1	1	1	21	113	145	0
1	1	1	1	22	113	26	0
1	1	1	1	23	113	184	0
1	1	1	1	24	113	50	0
1	1	1	1	25	113	42	0
1	1	1	2	1	58	113	0
1	1	1	2	3	58	105	0
1	1	1	2	4	58	121	0
1	1	1	2	5	58	152	0
1	1	1	2	6	58	137	0
1	1	1	2	7	58	200	0
1	1	1	2	8	58	97	0
1	1	1	2	9	58	160	0
1	1	1	2	10	58	168	0
1	1	1	2	11	58	18	1
1	1	1	2	12	58	73	1
1	1	1	2	13	58	10	1
1	1	1	2	14	58	192	0
1	1	1	2	15	58	34	1
1	1	1	2	16	58	176	0
1	1	1	2	17	58	65	1
1	1	1	2	18	58	89	0
1	1	1	2	19	58	129	0
1	1	1	2	20	58	81	0
1	1	1	2	21	58	145	0
1	1	1	2	22	58	26	1
1	1	1	2	23	58	184	0
1	1	1	2	24	58	50	1
1	1	1	2	25	58	42	1
1	1	1	3	1	105	113	0
1	1	1	3	2	105	58	0
1	1	1	3	4	105	121	0
1	1	1	3	5	105	152	0
1	1	1	3	6	105	137	0
1	1	1	3	7	105	200	0
1	1	1	3	8	105	97	0
1	1	1	3	9	105	160	0
1	1	1	3	10	105	168	0
1	1	1	3	11	105	18	0
1	1	1	3	12	105	73	0
1	1	1	3	13	105	10	3
1	1	1	3	14	105	192	0
1	1	1	3	15	105	34	0
1	1	1	3	16	105	176	0
1	1	1	3	17	105	65	0
1	1	1	3	18	105	89	0
1	1	1	3	19	105	129	0
1	1	1	3	20	105	81	0
1	1	1	3	21	105	145	0
1	1	1	3	22	105	26	0
1	1	1	3	23	105	184	0
1	1	1	3	24	105	50	0
1	1	1	3	25	105	42	0
1	1	1	4	1	121	113	0
1	1	1	4	2	121	58	0
1	1	1	4	3	121	105	0
1	1	1	4	5	121	152	0
1	1	1	4	6	121	137	0
1	1	1	4	7	121	200	0
1	1	1	4	8	121	97	0
1	1	1	4	9	121	160	0
1	1	1	4	10	121	168	0
1	1	1	4	11	121	18	0
1	1	1	4	12	121	73	0
1	1	1	4	13	121	10	0
1	1	1	4	14	121	192	0
1	1	1	4	15	121	34	0
1	1	1	4	16	121	176	0
1	1	1	4	17	121	65	0
1	1	1	4	18	121	89	0
1	1	1	4	19	121	129	0
1	1	1	4	20	121	81	0
1	1	1	4	21	121	145	0
1	1	1	4	22	121	26	0
1	1	1	4	23	121	184	0
1	1	1	4	24	121	50	0
1	1	1	4	25	121	42	0
1	1	1	5	1	152	113	0
1	1	1	5	2	152	58	2
1	1	1	5	3	152	105	0
1	1	1	5	4	152	121	0
1	1	1	5	6	152	137	0
1	1	1	5	7	152	200	0
1	1	1	5	8	152	97	0
1	1	1	5	9	152	160	0
1	1	1	5	10	152	168	0
1	1	1	5	11	152	18	2
1	1	1	5	12	152	73	0
1	1	1	5	13	152	10	2
1	1	1	5	14	152	192	0
1	1	1	5	15	152	34	2
1	1	1	5	16	152	176	0
1	1	1	5	17	152	65	0
1	1	1	5	18	152	89	0
1	1	1	5	19	152	129	0
1	1	1	5	20	152	81	0
1	1	1	5	21	152	145	0
1	1	1	5	22	152	26	2
1	1	1	5	23	152	184	0
1	1	1	5	24	152	50	2
1	1	1	5	25	152	42	2
1	1	1	6	1	137	113	0
1	1	1	6	2	137	58	0
1	1	1	6	3	137	105	0
1	1	1	6	4	137	121	0
1	1	1	6	5	137	152	0
1	1	1	6	7	137	200	0
1	1	1	6	8	137	97	0
1	1	1	6	9	137	160	0
1	1	1	6	10	137	168	0
1	1	1	6	11	137	18	0
1	1	1	6	12	137	73	0
1	1	1	6	13	137	10	0
1	1	1	6	14	137	192	0
1	1	1	6	15	137	34	0
1	1	1	6	16	137	176	0
1	1	1	6	17	137	65	0
1	1	1	6	18	137	89	0
1	1	1	6	19	137	129	0
1	1	1	6	20	137	81	0
1	1	1	6	21	137	145	0
1	1	1	6	22	137	26	0
1	1	1	6	23	137	184	0
1	1	1	6	24	137	50	0
1	1	1	6	25	137	42	0
1	1	1	7	1	200	113	0
1	1	1	7	2	200	58	0
1	1	1	7	3	200	105	0
1	1	1	7	4	200	121	0
1	1	1	7	5	200	152	0
1	1	1	7	6	200	137	0
1	1	1	7	8	200	97	0
1	1	1	7	9	200	160	0
1	1	1	7	10	200	168	0
1	1	1	7	11	200	18	0
1	1	1	7	12	200	73	0
1	1	1	7	13	200	10	200
1	1	1	7	14	200	192	0
1	1	1	7	15	200	34	0
1	1	1	7	16	200	176	0
1	1	1	7	17	200	65	0
1	1	1	7	18	200	89	0
1	1	1	7	19	200	129	0
1	1	1	7	20	200	81	0
1	1	1	7	21	200	145	0
1	1	1	7	22	200	26	0
1	1	1	7	23	200	184	0
1	1	1	7	24	200	50	0
1	1	1	7	25	200	42	0
1	1	1	8	1	97	113	0
1	1	1	8	2	97	58	0
1	1	1	8	3	97	105	0
1	1	1	8	4	97	121	0
1	1	1	8	5	97	152	0
1	1	1	8	6	97	137	0
1	1	1	8	7	97	200	0
1	1	1	8	9	97	160	0
1	1	1	8	10	97	168	0
1	1	1	8	11	97	18	0
1	1	1	8	12	97	73	0
1	1	1	8	13	97	10	0
1	1	1	8	14	97	192	0
1	1	1	8	15	97	34	0
1	1	1	8	16	97	176	0
1	1	1	8	17	97	65	0
1	1	1	8	18	97	89	0
1	1	1	8	19	97	129	0
1	1	1	8	20	97	81	0
1	1	1	8	21	97	145	0
1	1	1	8	22	97	26	0
1	1	1	8	23	97	184	0
1	1	1	8	24	97	50	0
1	1	1	8	25	97	42	0
1	1	1	9	1	160	113	0
1	1	1	9	2	160	58	0
1	1	1	9	3	160	105	0
1	1	1	9	4	160	121	0
1	1	1	9	5	160	152	0
1	1	1	9	6	160	137	0
1	1	1	9	7	160	200	0
1	1	1	9	8	160	97	0
1	1	1	9	10	160	168	0
1	1	1	9	11	160	18	0
1	1	1	9	12	160	73	0
1	1	1	9	13	160	10	0
1	1	1	9	14	160	192	0
1	1	1	9	15	160	34	0
1	1	1	9	16	160	176	0
1	1	1	9	17	160	65	0
1	1	1	9	18	160	89	0
1	1	1	9	19	160	129	0
1	1	1	9	20	160	81	0
1	1	1	9	21	160	145	0
1	1	1	9	22	160	26	0
1	1	1	9	23	160	184	0
1	1	1	9	24	160	50	0
1	1	1	9	25	160	42	0
1	1	1	10	1	168	113	0
1	1	1	10	2	168	58	0
1	1	1	10	3	168	105	0
1	1	1	10	4	168	121	0
1	1	1	10	5	168	152	0
1	1	1	10	6	168	137	0
1	1	1	10	7	168	200	0
1	1	1	10	8	168	97	0
1	1	1	10	9	168	160	0
1	1	1	10	11	168	18	0
1	1	1	10	12	168	73	0
1	1	1	10	13	168	10	0
1	1	1	10	14	168	192	0
1	1	1	10	15	168	34	0
1	1	1	10	16	168	176	0
1	1	1	10	17	168	65	0
1	1	1	10	18	168	89	0
1	1	1	10	19	168	129	0
1	1	1	10	20	168	81	0
1	1	1	10	21	168	145	0
1	1	1	10	22	168	26	0
1	1	1	10	23	168	184	0
1	1	1	10	24	168	50	0
1	1	1	10	25	168	42	0
1	1	1	11	1	18	113	0
1	1	1	11	2	18	58	0
1	1	1	11	3	18	105	0
1	1	1	11	4	18	121	0
1	1	1	11	5	18	152	0
1	1	1	11	6	18	137	0
1	1	1	11	7	18	200	0
1	1	1	11	8	18	97	0
1	1	1	11	9	18	160	0
1	1	1	11	10	18	168	0
1	1	1	11	12	18	73	0
1	1	1	11	13	18	10	2
1	1	1	11	14	18	192	0
1	1	1	11	15	18	34	0
1	1	1	11	16	18	176	0
1	1	1	11	17	18	65	0
1	1	1	11	18	18	89	0
1	1	1	11	19	18	129	0
1	1	1	11	20	18	81	0
1	1	1	11	21	18	145	0
1	1	1	11	22	18	26	2
1	1	1	11	23	18	184	0
1	1	1	11	24	18	50	0
1	1	1	11	25	18	42	0
1	1	1	12	1	73	113	0
1	1	1	12	2	73	58	0
1	1	1	12	3	73	105	0
1	1	1	12	4	73	121	0
1	1	1	12	5	73	152	0
1	1	1	12	6	73	137	0
1	1	1	12	7	73	200	0
1	1	1	12	8	73	97	0
1	1	1	12	9	73	160	0
1	1	1	12	10	73	168	0
1	1	1	12	11	73	18	0
1	1	1	12	13	73	10	0
1	1	1	12	14	73	192	0
1	1	1	12	15	73	34	0
1	1	1	12	16	73	176	0
1	1	1	12	17	73	65	0
1	1	1	12	18	73	89	0
1	1	1	12	19	73	129	0
1	1	1	12	20	73	81	0
1	1	1	12	21	73	145	0
1	1	1	12	22	73	26	0
1	1	1	12	23	73	184	0
1	1	1	12	24	73	50	0
1	1	1	12	25	73	42	0
1	1	1	13	1	10	113	0
1	1	1	13	2	10	58	0
1	1	1	13	3	10	105	0
1	1	1	13	4	10	121	0
1	1	1	13	5	10	152	0
1	1	1	13	6	10	137	0
1	1	1	13	7	10	200	0
1	1	1	13	8	10	97	0
1	1	1	13	9	10	160	0
1	1	1	13	10	10	168	0
1	1	1	13	11	10	18	0
1	1	1	13	12	10	73	0
1	1	1	13	14	10	192	0
1	1	1	13	15	10	34	0
1	1	1	13	16	10	176	0
1	1	1	13	17	10	65	0
1	1	1	13	18	10	89	0
1	1	1	13	19	10	129	0
1	1	1	13	20	10	81	0
1	1	1	13	21	10	145	0
1	1	1	13	22	10	26	0
1	1	1	13	23	10	184	0
1	1	1	13	24	10	50	0
1	1	1	13	25	10	42	0
1	1	1	14	1	192	113	0
1	1	1	14	2	192	58	0
1	1	1	14	3	192	105	0
1	1	1	14	4	192	121	0
1	1	1	14	5	192	152	0
1	1	1	14	6	192	137	0
1	1	1	14	7	192	200	0
1	1	1	14	8	192	97	0
1	1	1	14	9	192	160	0
1	1	1	14	10	192	168	0
1	1	1	14	11	192	18	0
1	1	1	14	12	192	73	0
1	1	1	14	13	192	10	0
1	1	1	14	15	192	34	0
1	1	1	14	16	192	176	0
1	1	1	14	17	192	65	0
1	1	1	14	18	192	89	0
1	1	1	14	19	192	129	0
1	1	1	14	20	192	81	0
1	1	1	14	21	192	145	0
1	1	1	14	22	192	26	0
1	1	1	14	23	192	184	0
1	1	1	14	24	192	50	0
1	1	1	14	25	192	42	0
1	1	1	15	1	34	113	0
1	1	1	15	2	34	58	0
1	1	1	15	3	34	105	0
1	1	1	15	4	34	121	0
1	1	1	15	5	34	152	0
1	1	1	15	6	34	137	0
1	1	1	15	7	34	200	0
1	1	1	15	8	34	97	0
1	1	1	15	9	34	160	0
1	1	1	15	10	34	168	0
1	1	1	15	11	34	18	0
1	1	1	15	12	34	73	0
1	1	1	15	13	34	10	0
1	1	1	15	14	34	192	0
1	1	1	15	16	34	176	0
1	1	1	15	17	34	65	0
1	1	1	15	18	34	89	0
1	1	1	15	19	34	129	0
1	1	1	15	20	34	81	0
1	1	1	15	21	34	145	0
1	1	1	15	22	34	26	0
1	1	1	15	23	34	184	0
1	1	1	15	24	34	50	0
1	1	1	15	25	34	42	0
1	1	1	16	1	176	113	0
1	1	1	16	2	176	58	0
1	1	1	16	3	176	105	0
1	1	1	16	4	176	121	0
1	1	1	16	5	176	152	0
1	1	1	16	6	176	137	0
1	1	1	16	7	176	200	0
1	1	1	16	8	176	97	0
1	1	1	16	9	176	160	0
1	1	1	16	10	176	168	0
1	1	1	16	11	176	18	2
1	1	1	16	12	176	73	0
1	1	1	16	13	176	10	2
1	1	1	16	14	176	192	0
1	1	1	16	15	176	34	0
1	1	1	16	17	176	65	0
1	1	1	16	18	176	89	0
1	1	1	16	19	176	129	0
1	1	1	16	20	176	81	0
1	1	1	16	21	176	145	0
1	1	1	16	22	176	26	2
1	1	1	16	23	176	184	0
1	1	1	16	24	176	50	0
1	1	1	16	25	176	42	0
1	1	1	17	1	65	113	0
1	1	1	17	2	65	58	0
1	1	1	17	3	65	105	0
1	1	1	17	4	65	121	0
1	1	1	17	5	65	152	0
1	1	1	17	6	65	137	0
1	1	1	17	7	65	200	0
1	1	1	17	8	65	97	0
1	1	1	17	9	65	160	0
1	1	1	17	10	65	168	0
1	1	1	17	11	65	18	0
1	1	1	17	12	65	73	0
1	1	1	17	13	65	10	5
1	1	1	17	14	65	192	0
1	1	1	17	15	65	34	0
1	1	1	17	16	65	176	0
1	1	1	17	18	65	89	0
1	1	1	17	19	65	129	0
1	1	1	17	20	65	81	0
1	1	1	17	21	65	145	0
1	1	1	17	22	65	26	0
1	1	1	17	23	65	184	0
1	1	1	17	24	65	50	0
1	1	1	17	25	65	42	0
1	1	1	18	1	89	113	0
1	1	1	18	2	89	58	0
1	1	1	18	3	89	105	0
1	1	1	18	4	89	121	0
1	1	1	18	5	89	152	0
1	1	1	18	6	89	137	0
1	1	1	18	7	89	200	0
1	1	1	18	8	89	97	0
1	1	1	18	9	89	160	0
1	1	1	18	10	89	168	0
1	1	1	18	11	89	18	0
1	1	1	18	12	89	73	0
1	1	1	18	13	89	10	5
1	1	1	18	14	89	192	0
1	1	1	18	15	89	34	0
1	1	1	18	16	89	176	0
1	1	1	18	17	89	65	0
1	1	1	18	19	89	129	0
1	1	1	18	20	89	81	0
1	1	1	18	21	89	145	0
1	1	1	18	22	89	26	0
1	1	1	18	23	89	184	0
1	1	1	18	24	89	50	0
1	1	1	18	25	89	42	0
1	1	1	19	1	129	113	0
1	1	1	19	2	129	58	0
1	1	1	19	3	129	105	0
1	1	1	19	4	129	121	0
1	1	1	19	5	129	152	0
1	1	1	19	6	129	137	0
1	1	1	19	7	129	200	0
1	1	1	19	8	129	97	0
1	1	1	19	9	129	160	0
1	1	1	19	10	129	168	0
1	1	1	19	11	129	18	1
1	1	1	19	12	129	73	0
1	1	1	19	13	129	10	1
1	1	1	19	14	129	192	0
1	1	1	19	15	129	34	1
1	1	1	19	16	129	176	0
1	1	1	19	17	129	65	0
1	1	1	19	18	129	89	0
1	1	1	19	20	129	81	0
1	1	1	19	21	129	145	0
1	1	1	19	22	129	26	1
1	1	1	19	23	129	184	0
1	1	1	19	24	129	50	0
1	1	1	19	25	129	42	1
1	1	1	20	1	81	113	0
1	1	1	20	2	81	58	0
1	1	1	20	3	81	105	0
1	1	1	20	4	81	121	0
1	1	1	20	5	81	152	0
1	1	1	20	6	81	137	0
1	1	1	20	7	81	200	0
1	1	1	20	8	81	97	0
1	1	1	20	9	81	160	0
1	1	1	20	10	81	168	0
1	1	1	20	11	81	18	1
1	1	1	20	12	81	73	0
1	1	1	20	13	81	10	1
1	1	1	20	14	81	192	0
1	1	1	20	15	81	34	0
1	1	1	20	16	81	176	0
1	1	1	20	17	81	65	0
1	1	1	20	18	81	89	0
1	1	1	20	19	81	129	0
1	1	1	20	21	81	145	0
1	1	1	20	22	81	26	1
1	1	1	20	23	81	184	0
1	1	1	20	24	81	50	0
1	1	1	20	25	81	42	0
1	1	1	21	1	145	113	0
1	1	1	21	2	145	58	0
1	1	1	21	3	145	105	0
1	1	1	21	4	145	121	0
1	1	1	21	5	145	152	0
1	1	1	21	6	145	137	0
1	1	1	21	7	145	200	0
1	1	1	21	8	145	97	0
1	1	1	21	9	145	160	0
1	1	1	21	10	145	168	0
1	1	1	21	11	145	18	10
1	1	1	21	12	145	73	0
1	1	1	21	13	145	10	10
1	1	1	21	14	145	192	0
1	1	1	21	15	145	34	10
1	1	1	21	16	145	176	0
1	1	1	21	17	145	65	0
1	1	1	21	18	145	89	0
1	1	1	21	19	145	129	0
1	1	1	21	20	145	81	0
1	1	1	21	22	145	26	10
1	1	1	21	23	145	184	0
1	1	1	21	24	145	50	0
1	1	1	21	25	145	42	10
1	1	1	22	1	26	113	0
1	1	1	22	2	26	58	0
1	1	1	22	3	26	105	0
1	1	1	22	4	26	121	0
1	1	1	22	5	26	152	0
1	1	1	22	6	26	137	0
1	1	1	22	7	26	200	0
1	1	1	22	8	26	97	0
1	1	1	22	9	26	160	0
1	1	1	22	10	26	168	0
1	1	1	22	11	26	18	0
1	1	1	22	12	26	73	0
1	1	1	22	13	26	10	1
1	1	1	22	14	26	192	0
1	1	1	22	15	26	34	0
1	1	1	22	16	26	176	0
1	1	1	22	17	26	65	0
1	1	1	22	18	26	89	0
1	1	1	22	19	26	129	0
1	1	1	22	20	26	81	0
1	1	1	22	21	26	145	0
1	1	1	22	23	26	184	0
1	1	1	22	24	26	50	0
1	1	1	22	25	26	42	0
1	1	1	23	1	184	113	0
1	1	1	23	2	184	58	0
1	1	1	23	3	184	105	0
1	1	1	23	4	184	121	0
1	1	1	23	5	184	152	0
1	1	1	23	6	184	137	0
1	1	1	23	7	184	200	0
1	1	1	23	8	184	97	0
1	1	1	23	9	184	160	0
1	1	1	23	10	184	168	0
1	1	1	23	11	184	18	2
1	1	1	23	12	184	73	0
1	1	1	23	13	184	10	2
1	1	1	23	14	184	192	0
1	1	1	23	15	184	34	0
1	1	1	23	16	184	176	0
1	1	1	23	17	184	65	0
1	1	1	23	18	184	89	0
1	1	1	23	19	184	129	0
1	1	1	23	20	184	81	0
1	1	1	23	21	184	145	0
1	1	1	23	22	184	26	0
1	1	1	23	24	184	50	0
1	1	1	23	25	184	42	0
1	1	1	24	1	50	113	0
1	1	1	24	2	50	58	0
1	1	1	24	3	50	105	0
1	1	1	24	4	50	121	0
1	1	1	24	5	50	152	0
1	1	1	24	6	50	137	0
1	1	1	24	7	50	200	0
1	1	1	24	8	50	97	0
1	1	1	24	9	50	160	0
1	1	1	24	10	50	168	0
1	1	1	24	11	50	18	0
1	1	1	24	12	50	73	0
1	1	1	24	13	50	10	0
1	1	1	24	14	50	192	0
1	1	1	24	15	50	34	0
1	1	1	24	16	50	176	0
1	1	1	24	17	50	65	0
1	1	1	24	18	50	89	0
1	1	1	24	19	50	129	0
1	1	1	24	20	50	81	0
1	1	1	24	21	50	145	0
1	1	1	24	22	50	26	0
1	1	1	24	23	50	184	0
1	1	1	24	25	50	42	0
1	1	1	25	1	42	113	0
1	1	1	25	2	42	58	1
1	1	1	25	3	42	105	0
1	1	1	25	4	42	121	0
1	1	1	25	5	42	152	0
1	1	1	25	6	42	137	0
1	1	1	25	7	42	200	0
1	1	1	25	8	42	97	0
1	1	1	25	9	42	160	0
1	1	1	25	10	42	168	0
1	1	1	25	11	42	18	2
1	1	1	25	12	42	73	0
1	1	1	25	13	42	10	3
1	1	1	25	14	42	192	0
1	1	1	25	15	42	34	2
1	1	1	25	16	42	176	0
1	1	1	25	17	42	65	0
1	1	1	25	18	42	89	0
1	1	1	25	19	42	129	0
1	1	1	25	20	42	81	0
1	1	1	25	21	42	145	0
1	1	1	25	22	42	26	2
1	1	1	25	23	42	184	0
1	1	1	25	24	42	50	2
1	1	2	1	2	103	53	0
1	1	2	1	3	103	102	0
1	1	2	1	4	103	121	0
1	1	2	1	5	103	138	0
1	1	2	1	6	103	137	0
1	1	2	1	7	103	0	0
1	1	2	1	8	103	97	0
1	1	2	1	9	103	160	0
1	1	2	1	10	103	168	0
1	1	2	1	11	103	40	0
1	1	2	1	12	103	74	0
1	1	2	1	13	103	253	0
1	1	2	1	14	103	192	0
1	1	2	1	15	103	50	0
1	1	2	1	16	103	170	0
1	1	2	1	17	103	61	0
1	1	2	1	18	103	84	0
1	1	2	1	19	103	124	0
1	1	2	1	20	103	78	0
1	1	2	1	21	103	95	0
1	1	2	1	22	103	46	0
1	1	2	1	23	103	180	0
1	1	2	1	24	103	55	0
1	1	2	1	25	103	44	0
1	1	2	2	1	53	103	0
1	1	2	2	3	53	102	0
1	1	2	2	4	53	121	0
1	1	2	2	5	53	138	0
1	1	2	2	6	53	137	0
1	1	2	2	7	53	0	0
1	1	2	2	8	53	97	0
1	1	2	2	9	53	160	0
1	1	2	2	10	53	168	0
1	1	2	2	11	53	40	0
1	1	2	2	12	53	74	0
1	1	2	2	13	53	253	1
1	1	2	2	14	53	192	0
1	1	2	2	15	53	50	0
1	1	2	2	16	53	170	0
1	1	2	2	17	53	61	0
1	1	2	2	18	53	84	0
1	1	2	2	19	53	124	0
1	1	2	2	20	53	78	0
1	1	2	2	21	53	95	0
1	1	2	2	22	53	46	0
1	1	2	2	23	53	180	0
1	1	2	2	24	53	55	0
1	1	2	2	25	53	44	0
1	1	2	3	1	102	103	0
1	1	2	3	2	102	53	0
1	1	2	3	4	102	121	0
1	1	2	3	5	102	138	0
1	1	2	3	6	102	137	0
1	1	2	3	7	102	0	1
1	1	2	3	8	102	97	0
1	1	2	3	9	102	160	0
1	1	2	3	10	102	168	0
1	1	2	3	11	102	40	0
1	1	2	3	12	102	74	0
1	1	2	3	13	102	253	0
1	1	2	3	14	102	192	0
1	1	2	3	15	102	50	0
1	1	2	3	16	102	170	0
1	1	2	3	17	102	61	0
1	1	2	3	18	102	84	0
1	1	2	3	19	102	124	0
1	1	2	3	20	102	78	0
1	1	2	3	21	102	95	0
1	1	2	3	22	102	46	0
1	1	2	3	23	102	180	0
1	1	2	3	24	102	55	0
1	1	2	3	25	102	44	0
1	1	2	4	1	121	103	0
1	1	2	4	2	121	53	0
1	1	2	4	3	121	102	0
1	1	2	4	5	121	138	0
1	1	2	4	6	121	137	0
1	1	2	4	7	121	0	0
1	1	2	4	8	121	97	0
1	1	2	4	9	121	160	0
1	1	2	4	10	121	168	0
1	1	2	4	11	121	40	0
1	1	2	4	12	121	74	0
1	1	2	4	13	121	253	0
1	1	2	4	14	121	192	0
1	1	2	4	15	121	50	0
1	1	2	4	16	121	170	0
1	1	2	4	17	121	61	0
1	1	2	4	18	121	84	0
1	1	2	4	19	121	124	0
1	1	2	4	20	121	78	0
1	1	2	4	21	121	95	0
1	1	2	4	22	121	46	0
1	1	2	4	23	121	180	0
1	1	2	4	24	121	55	0
1	1	2	4	25	121	44	0
1	1	2	5	1	138	103	0
1	1	2	5	2	138	53	0
1	1	2	5	3	138	102	0
1	1	2	5	4	138	121	0
1	1	2	5	6	138	137	0
1	1	2	5	7	138	0	8
1	1	2	5	8	138	97	0
1	1	2	5	9	138	160	0
1	1	2	5	10	138	168	0
1	1	2	5	11	138	40	0
1	1	2	5	12	138	74	0
1	1	2	5	13	138	253	0
1	1	2	5	14	138	192	0
1	1	2	5	15	138	50	0
1	1	2	5	16	138	170	0
1	1	2	5	17	138	61	0
1	1	2	5	18	138	84	0
1	1	2	5	19	138	124	0
1	1	2	5	20	138	78	0
1	1	2	5	21	138	95	0
1	1	2	5	22	138	46	0
1	1	2	5	23	138	180	0
1	1	2	5	24	138	55	0
1	1	2	5	25	138	44	0
1	1	2	6	1	137	103	0
1	1	2	6	2	137	53	0
1	1	2	6	3	137	102	0
1	1	2	6	4	137	121	0
1	1	2	6	5	137	138	0
1	1	2	6	7	137	0	0
1	1	2	6	8	137	97	0
1	1	2	6	9	137	160	0
1	1	2	6	10	137	168	0
1	1	2	6	11	137	40	0
1	1	2	6	12	137	74	0
1	1	2	6	13	137	253	0
1	1	2	6	14	137	192	0
1	1	2	6	15	137	50	0
1	1	2	6	16	137	170	0
1	1	2	6	17	137	61	0
1	1	2	6	18	137	84	0
1	1	2	6	19	137	124	0
1	1	2	6	20	137	78	0
1	1	2	6	21	137	95	0
1	1	2	6	22	137	46	0
1	1	2	6	23	137	180	0
1	1	2	6	24	137	55	0
1	1	2	6	25	137	44	0
1	1	2	7	1	0	103	0
1	1	2	7	2	0	53	0
1	1	2	7	3	0	102	0
1	1	2	7	4	0	121	0
1	1	2	7	5	0	138	0
1	1	2	7	6	0	137	0
1	1	2	7	8	0	97	0
1	1	2	7	9	0	160	0
1	1	2	7	10	0	168	0
1	1	2	7	11	0	40	0
1	1	2	7	12	0	74	0
1	1	2	7	13	0	253	0
1	1	2	7	14	0	192	0
1	1	2	7	15	0	50	0
1	1	2	7	16	0	170	0
1	1	2	7	17	0	61	0
1	1	2	7	18	0	84	0
1	1	2	7	19	0	124	0
1	1	2	7	20	0	78	0
1	1	2	7	21	0	95	0
1	1	2	7	22	0	46	0
1	1	2	7	23	0	180	0
1	1	2	7	24	0	55	0
1	1	2	7	25	0	44	0
1	1	2	8	1	97	103	0
1	1	2	8	2	97	53	0
1	1	2	8	3	97	102	0
1	1	2	8	4	97	121	0
1	1	2	8	5	97	138	0
1	1	2	8	6	97	137	0
1	1	2	8	7	97	0	1
1	1	2	8	9	97	160	0
1	1	2	8	10	97	168	0
1	1	2	8	11	97	40	0
1	1	2	8	12	97	74	0
1	1	2	8	13	97	253	0
1	1	2	8	14	97	192	0
1	1	2	8	15	97	50	0
1	1	2	8	16	97	170	0
1	1	2	8	17	97	61	0
1	1	2	8	18	97	84	0
1	1	2	8	19	97	124	0
1	1	2	8	20	97	78	0
1	1	2	8	21	97	95	0
1	1	2	8	22	97	46	0
1	1	2	8	23	97	180	0
1	1	2	8	24	97	55	0
1	1	2	8	25	97	44	0
1	1	2	9	1	160	103	0
1	1	2	9	2	160	53	0
1	1	2	9	3	160	102	0
1	1	2	9	4	160	121	0
1	1	2	9	5	160	138	0
1	1	2	9	6	160	137	0
1	1	2	9	7	160	0	0
1	1	2	9	8	160	97	0
1	1	2	9	10	160	168	0
1	1	2	9	11	160	40	0
1	1	2	9	12	160	74	0
1	1	2	9	13	160	253	0
1	1	2	9	14	160	192	0
1	1	2	9	15	160	50	0
1	1	2	9	16	160	170	0
1	1	2	9	17	160	61	0
1	1	2	9	18	160	84	0
1	1	2	9	19	160	124	0
1	1	2	9	20	160	78	0
1	1	2	9	21	160	95	0
1	1	2	9	22	160	46	0
1	1	2	9	23	160	180	0
1	1	2	9	24	160	55	0
1	1	2	9	25	160	44	0
1	1	2	10	1	168	103	0
1	1	2	10	2	168	53	0
1	1	2	10	3	168	102	0
1	1	2	10	4	168	121	0
1	1	2	10	5	168	138	0
1	1	2	10	6	168	137	0
1	1	2	10	7	168	0	0
1	1	2	10	8	168	97	0
1	1	2	10	9	168	160	0
1	1	2	10	11	168	40	0
1	1	2	10	12	168	74	0
1	1	2	10	13	168	253	0
1	1	2	10	14	168	192	0
1	1	2	10	15	168	50	0
1	1	2	10	16	168	170	0
1	1	2	10	17	168	61	0
1	1	2	10	18	168	84	0
1	1	2	10	19	168	124	0
1	1	2	10	20	168	78	0
1	1	2	10	21	168	95	0
1	1	2	10	22	168	46	0
1	1	2	10	23	168	180	0
1	1	2	10	24	168	55	0
1	1	2	10	25	168	44	0
1	1	2	11	1	40	103	0
1	1	2	11	2	40	53	0
1	1	2	11	3	40	102	0
1	1	2	11	4	40	121	0
1	1	2	11	5	40	138	0
1	1	2	11	6	40	137	0
1	1	2	11	7	40	0	20
1	1	2	11	8	40	97	0
1	1	2	11	9	40	160	0
1	1	2	11	10	40	168	0
1	1	2	11	12	40	74	0
1	1	2	11	13	40	253	0
1	1	2	11	14	40	192	0
1	1	2	11	15	40	50	0
1	1	2	11	16	40	170	0
1	1	2	11	17	40	61	0
1	1	2	11	18	40	84	0
1	1	2	11	19	40	124	0
1	1	2	11	20	40	78	0
1	1	2	11	21	40	95	0
1	1	2	11	22	40	46	0
1	1	2	11	23	40	180	0
1	1	2	11	24	40	55	0
1	1	2	11	25	40	44	0
1	1	2	12	1	74	103	0
1	1	2	12	2	74	53	0
1	1	2	12	3	74	102	0
1	1	2	12	4	74	121	0
1	1	2	12	5	74	138	0
1	1	2	12	6	74	137	0
1	1	2	12	7	74	0	0
1	1	2	12	8	74	97	0
1	1	2	12	9	74	160	0
1	1	2	12	10	74	168	0
1	1	2	12	11	74	40	0
1	1	2	12	13	74	253	0
1	1	2	12	14	74	192	0
1	1	2	12	15	74	50	0
1	1	2	12	16	74	170	0
1	1	2	12	17	74	61	0
1	1	2	12	18	74	84	0
1	1	2	12	19	74	124	0
1	1	2	12	20	74	78	0
1	1	2	12	21	74	95	0
1	1	2	12	22	74	46	0
1	1	2	12	23	74	180	0
1	1	2	12	24	74	55	0
1	1	2	12	25	74	44	0
1	1	2	13	1	253	103	0
1	1	2	13	2	253	53	0
1	1	2	13	3	253	102	0
1	1	2	13	4	253	121	0
1	1	2	13	5	253	138	0
1	1	2	13	6	253	137	0
1	1	2	13	7	253	0	10
1	1	2	13	8	253	97	0
1	1	2	13	9	253	160	0
1	1	2	13	10	253	168	0
1	1	2	13	11	253	40	0
1	1	2	13	12	253	74	0
1	1	2	13	14	253	192	0
1	1	2	13	15	253	50	0
1	1	2	13	16	253	170	0
1	1	2	13	17	253	61	0
1	1	2	13	18	253	84	0
1	1	2	13	19	253	124	0
1	1	2	13	20	253	78	0
1	1	2	13	21	253	95	0
1	1	2	13	22	253	46	0
1	1	2	13	23	253	180	0
1	1	2	13	24	253	55	0
1	1	2	13	25	253	44	0
1	1	2	14	1	192	103	0
1	1	2	14	2	192	53	0
1	1	2	14	3	192	102	0
1	1	2	14	4	192	121	0
1	1	2	14	5	192	138	0
1	1	2	14	6	192	137	0
1	1	2	14	7	192	0	0
1	1	2	14	8	192	97	0
1	1	2	14	9	192	160	0
1	1	2	14	10	192	168	0
1	1	2	14	11	192	40	0
1	1	2	14	12	192	74	0
1	1	2	14	13	192	253	0
1	1	2	14	15	192	50	0
1	1	2	14	16	192	170	0
1	1	2	14	17	192	61	0
1	1	2	14	18	192	84	0
1	1	2	14	19	192	124	0
1	1	2	14	20	192	78	0
1	1	2	14	21	192	95	0
1	1	2	14	22	192	46	0
1	1	2	14	23	192	180	0
1	1	2	14	24	192	55	0
1	1	2	14	25	192	44	0
1	1	2	15	1	50	103	0
1	1	2	15	2	50	53	0
1	1	2	15	3	50	102	0
1	1	2	15	4	50	121	0
1	1	2	15	5	50	138	0
1	1	2	15	6	50	137	0
1	1	2	15	7	50	0	0
1	1	2	15	8	50	97	0
1	1	2	15	9	50	160	0
1	1	2	15	10	50	168	0
1	1	2	15	11	50	40	0
1	1	2	15	12	50	74	0
1	1	2	15	13	50	253	0
1	1	2	15	14	50	192	0
1	1	2	15	16	50	170	0
1	1	2	15	17	50	61	0
1	1	2	15	18	50	84	0
1	1	2	15	19	50	124	0
1	1	2	15	20	50	78	0
1	1	2	15	21	50	95	0
1	1	2	15	22	50	46	0
1	1	2	15	23	50	180	0
1	1	2	15	24	50	55	0
1	1	2	15	25	50	44	0
1	1	2	16	1	170	103	0
1	1	2	16	2	170	53	0
1	1	2	16	3	170	102	0
1	1	2	16	4	170	121	0
1	1	2	16	5	170	138	0
1	1	2	16	6	170	137	0
1	1	2	16	7	170	0	10
1	1	2	16	8	170	97	0
1	1	2	16	9	170	160	0
1	1	2	16	10	170	168	0
1	1	2	16	11	170	40	0
1	1	2	16	12	170	74	0
1	1	2	16	13	170	253	0
1	1	2	16	14	170	192	0
1	1	2	16	15	170	50	0
1	1	2	16	17	170	61	0
1	1	2	16	18	170	84	0
1	1	2	16	19	170	124	0
1	1	2	16	20	170	78	0
1	1	2	16	21	170	95	0
1	1	2	16	22	170	46	0
1	1	2	16	23	170	180	0
1	1	2	16	24	170	55	0
1	1	2	16	25	170	44	0
1	1	2	17	1	61	103	0
1	1	2	17	2	61	53	0
1	1	2	17	3	61	102	0
1	1	2	17	4	61	121	0
1	1	2	17	5	61	138	0
1	1	2	17	6	61	137	0
1	1	2	17	7	61	0	60
1	1	2	17	8	61	97	0
1	1	2	17	9	61	160	0
1	1	2	17	10	61	168	0
1	1	2	17	11	61	40	0
1	1	2	17	12	61	74	0
1	1	2	17	13	61	253	0
1	1	2	17	14	61	192	0
1	1	2	17	15	61	50	0
1	1	2	17	16	61	170	0
1	1	2	17	18	61	84	0
1	1	2	17	19	61	124	0
1	1	2	17	20	61	78	0
1	1	2	17	21	61	95	0
1	1	2	17	22	61	46	0
1	1	2	17	23	61	180	0
1	1	2	17	24	61	55	0
1	1	2	17	25	61	44	1
1	1	2	18	1	84	103	0
1	1	2	18	2	84	53	0
1	1	2	18	3	84	102	0
1	1	2	18	4	84	121	0
1	1	2	18	5	84	138	0
1	1	2	18	6	84	137	0
1	1	2	18	7	84	0	0
1	1	2	18	8	84	97	0
1	1	2	18	9	84	160	0
1	1	2	18	10	84	168	0
1	1	2	18	11	84	40	0
1	1	2	18	12	84	74	0
1	1	2	18	13	84	253	0
1	1	2	18	14	84	192	0
1	1	2	18	15	84	50	0
1	1	2	18	16	84	170	0
1	1	2	18	17	84	61	0
1	1	2	18	19	84	124	0
1	1	2	18	20	84	78	0
1	1	2	18	21	84	95	0
1	1	2	18	22	84	46	0
1	1	2	18	23	84	180	0
1	1	2	18	24	84	55	0
1	1	2	18	25	84	44	0
1	1	2	19	1	124	103	0
1	1	2	19	2	124	53	0
1	1	2	19	3	124	102	0
1	1	2	19	4	124	121	0
1	1	2	19	5	124	138	0
1	1	2	19	6	124	137	0
1	1	2	19	7	124	0	1
1	1	2	19	8	124	97	0
1	1	2	19	9	124	160	0
1	1	2	19	10	124	168	0
1	1	2	19	11	124	40	1
1	1	2	19	12	124	74	0
1	1	2	19	13	124	253	0
1	1	2	19	14	124	192	0
1	1	2	19	15	124	50	0
1	1	2	19	16	124	170	0
1	1	2	19	17	124	61	0
1	1	2	19	18	124	84	0
1	1	2	19	20	124	78	0
1	1	2	19	21	124	95	0
1	1	2	19	22	124	46	1
1	1	2	19	23	124	180	0
1	1	2	19	24	124	55	0
1	1	2	19	25	124	44	1
1	1	2	20	1	78	103	0
1	1	2	20	2	78	53	0
1	1	2	20	3	78	102	0
1	1	2	20	4	78	121	0
1	1	2	20	5	78	138	0
1	1	2	20	6	78	137	0
1	1	2	20	7	78	0	0
1	1	2	20	8	78	97	0
1	1	2	20	9	78	160	0
1	1	2	20	10	78	168	0
1	1	2	20	11	78	40	0
1	1	2	20	12	78	74	0
1	1	2	20	13	78	253	0
1	1	2	20	14	78	192	0
1	1	2	20	15	78	50	0
1	1	2	20	16	78	170	0
1	1	2	20	17	78	61	0
1	1	2	20	18	78	84	0
1	1	2	20	19	78	124	0
1	1	2	20	21	78	95	0
1	1	2	20	22	78	46	0
1	1	2	20	23	78	180	0
1	1	2	20	24	78	55	0
1	1	2	20	25	78	44	0
1	1	2	21	1	95	103	0
1	1	2	21	2	95	53	0
1	1	2	21	3	95	102	0
1	1	2	21	4	95	121	0
1	1	2	21	5	95	138	0
1	1	2	21	6	95	137	0
1	1	2	21	7	95	0	0
1	1	2	21	8	95	97	0
1	1	2	21	9	95	160	0
1	1	2	21	10	95	168	0
1	1	2	21	11	95	40	0
1	1	2	21	12	95	74	0
1	1	2	21	13	95	253	0
1	1	2	21	14	95	192	0
1	1	2	21	15	95	50	0
1	1	2	21	16	95	170	0
1	1	2	21	17	95	61	0
1	1	2	21	18	95	84	0
1	1	2	21	19	95	124	0
1	1	2	21	20	95	78	0
1	1	2	21	22	95	46	0
1	1	2	21	23	95	180	0
1	1	2	21	24	95	55	0
1	1	2	21	25	95	44	0
1	1	2	22	1	46	103	0
1	1	2	22	2	46	53	0
1	1	2	22	3	46	102	0
1	1	2	22	4	46	121	0
1	1	2	22	5	46	138	0
1	1	2	22	6	46	137	0
1	1	2	22	7	46	0	1
1	1	2	22	8	46	97	0
1	1	2	22	9	46	160	0
1	1	2	22	10	46	168	0
1	1	2	22	11	46	40	0
1	1	2	22	12	46	74	0
1	1	2	22	13	46	253	0
1	1	2	22	14	46	192	0
1	1	2	22	15	46	50	0
1	1	2	22	16	46	170	0
1	1	2	22	17	46	61	0
1	1	2	22	18	46	84	0
1	1	2	22	19	46	124	0
1	1	2	22	20	46	78	0
1	1	2	22	21	46	95	0
1	1	2	22	23	46	180	0
1	1	2	22	24	46	55	0
1	1	2	22	25	46	44	0
1	1	2	23	1	180	103	0
1	1	2	23	2	180	53	0
1	1	2	23	3	180	102	0
1	1	2	23	4	180	121	0
1	1	2	23	5	180	138	0
1	1	2	23	6	180	137	0
1	1	2	23	7	180	0	10
1	1	2	23	8	180	97	0
1	1	2	23	9	180	160	0
1	1	2	23	10	180	168	0
1	1	2	23	11	180	40	0
1	1	2	23	12	180	74	0
1	1	2	23	13	180	253	0
1	1	2	23	14	180	192	0
1	1	2	23	15	180	50	0
1	1	2	23	16	180	170	0
1	1	2	23	17	180	61	0
1	1	2	23	18	180	84	0
1	1	2	23	19	180	124	0
1	1	2	23	20	180	78	0
1	1	2	23	21	180	95	0
1	1	2	23	22	180	46	0
1	1	2	23	24	180	55	0
1	1	2	23	25	180	44	0
1	1	2	24	1	55	103	0
1	1	2	24	2	55	53	0
1	1	2	24	3	55	102	0
1	1	2	24	4	55	121	0
1	1	2	24	5	55	138	0
1	1	2	24	6	55	137	0
1	1	2	24	7	55	0	0
1	1	2	24	8	55	97	0
1	1	2	24	9	55	160	0
1	1	2	24	10	55	168	0
1	1	2	24	11	55	40	0
1	1	2	24	12	55	74	0
1	1	2	24	13	55	253	0
1	1	2	24	14	55	192	0
1	1	2	24	15	55	50	0
1	1	2	24	16	55	170	0
1	1	2	24	17	55	61	0
1	1	2	24	18	55	84	0
1	1	2	24	19	55	124	0
1	1	2	24	20	55	78	0
1	1	2	24	21	55	95	0
1	1	2	24	22	55	46	0
1	1	2	24	23	55	180	0
1	1	2	24	25	55	44	0
1	1	2	25	1	44	103	0
1	1	2	25	2	44	53	0
1	1	2	25	3	44	102	0
1	1	2	25	4	44	121	0
1	1	2	25	5	44	138	0
1	1	2	25	6	44	137	0
1	1	2	25	7	44	0	4
1	1	2	25	8	44	97	0
1	1	2	25	9	44	160	0
1	1	2	25	10	44	168	0
1	1	2	25	11	44	40	0
1	1	2	25	12	44	74	0
1	1	2	25	13	44	253	0
1	1	2	25	14	44	192	0
1	1	2	25	15	44	50	0
1	1	2	25	16	44	170	0
1	1	2	25	17	44	61	0
1	1	2	25	18	44	84	0
1	1	2	25	19	44	124	0
1	1	2	25	20	44	78	0
1	1	2	25	21	44	95	0
1	1	2	25	22	44	46	0
1	1	2	25	23	44	180	0
1	1	2	25	24	44	55	0
1	1	3	1	2	103	52	0
1	1	3	1	3	103	101	0
1	1	3	1	4	103	121	0
1	1	3	1	5	103	130	0
1	1	3	1	6	103	137	0
1	1	3	1	7	103	126	0
1	1	3	1	8	103	96	0
1	1	3	1	9	103	160	0
1	1	3	1	10	103	168	0
1	1	3	1	11	103	21	0
1	1	3	1	12	103	74	0
1	1	3	1	13	103	244	0
1	1	3	1	14	103	192	0
1	1	3	1	15	103	50	0
1	1	3	1	16	103	160	0
1	1	3	1	17	103	0	0
1	1	3	1	18	103	84	0
1	1	3	1	19	103	120	0
1	1	3	1	20	103	78	0
1	1	3	1	21	103	95	0
1	1	3	1	22	103	46	0
1	1	3	1	23	103	170	0
1	1	3	1	24	103	55	0
1	1	3	1	25	103	42	0
1	1	3	2	1	52	103	0
1	1	3	2	3	52	101	0
1	1	3	2	4	52	121	0
1	1	3	2	5	52	130	0
1	1	3	2	6	52	137	0
1	1	3	2	7	52	126	0
1	1	3	2	8	52	96	0
1	1	3	2	9	52	160	0
1	1	3	2	10	52	168	0
1	1	3	2	11	52	21	0
1	1	3	2	12	52	74	0
1	1	3	2	13	52	244	1
1	1	3	2	14	52	192	0
1	1	3	2	15	52	50	0
1	1	3	2	16	52	160	0
1	1	3	2	17	52	0	0
1	1	3	2	18	52	84	0
1	1	3	2	19	52	120	0
1	1	3	2	20	52	78	0
1	1	3	2	21	52	95	0
1	1	3	2	22	52	46	0
1	1	3	2	23	52	170	0
1	1	3	2	24	52	55	0
1	1	3	2	25	52	42	0
1	1	3	3	1	101	103	0
1	1	3	3	2	101	52	0
1	1	3	3	4	101	121	0
1	1	3	3	5	101	130	0
1	1	3	3	6	101	137	0
1	1	3	3	7	101	126	0
1	1	3	3	8	101	96	0
1	1	3	3	9	101	160	0
1	1	3	3	10	101	168	0
1	1	3	3	11	101	21	0
1	1	3	3	12	101	74	0
1	1	3	3	13	101	244	0
1	1	3	3	14	101	192	0
1	1	3	3	15	101	50	0
1	1	3	3	16	101	160	0
1	1	3	3	17	101	0	0
1	1	3	3	18	101	84	0
1	1	3	3	19	101	120	0
1	1	3	3	20	101	78	0
1	1	3	3	21	101	95	0
1	1	3	3	22	101	46	0
1	1	3	3	23	101	170	0
1	1	3	3	24	101	55	0
1	1	3	3	25	101	42	0
1	1	3	4	1	121	103	0
1	1	3	4	2	121	52	0
1	1	3	4	3	121	101	0
1	1	3	4	5	121	130	0
1	1	3	4	6	121	137	0
1	1	3	4	7	121	126	0
1	1	3	4	8	121	96	0
1	1	3	4	9	121	160	0
1	1	3	4	10	121	168	0
1	1	3	4	11	121	21	0
1	1	3	4	12	121	74	0
1	1	3	4	13	121	244	0
1	1	3	4	14	121	192	0
1	1	3	4	15	121	50	0
1	1	3	4	16	121	160	0
1	1	3	4	17	121	0	0
1	1	3	4	18	121	84	0
1	1	3	4	19	121	120	0
1	1	3	4	20	121	78	0
1	1	3	4	21	121	95	0
1	1	3	4	22	121	46	0
1	1	3	4	23	121	170	0
1	1	3	4	24	121	55	0
1	1	3	4	25	121	42	0
1	1	3	5	1	130	103	0
1	1	3	5	2	130	52	0
1	1	3	5	3	130	101	0
1	1	3	5	4	130	121	0
1	1	3	5	6	130	137	0
1	1	3	5	7	130	126	0
1	1	3	5	8	130	96	0
1	1	3	5	9	130	160	0
1	1	3	5	10	130	168	0
1	1	3	5	11	130	21	0
1	1	3	5	12	130	74	0
1	1	3	5	13	130	244	0
1	1	3	5	14	130	192	0
1	1	3	5	15	130	50	0
1	1	3	5	16	130	160	0
1	1	3	5	17	130	0	10
1	1	3	5	18	130	84	0
1	1	3	5	19	130	120	0
1	1	3	5	20	130	78	0
1	1	3	5	21	130	95	0
1	1	3	5	22	130	46	0
1	1	3	5	23	130	170	0
1	1	3	5	24	130	55	0
1	1	3	5	25	130	42	0
1	1	3	6	1	137	103	0
1	1	3	6	2	137	52	0
1	1	3	6	3	137	101	0
1	1	3	6	4	137	121	0
1	1	3	6	5	137	130	0
1	1	3	6	7	137	126	0
1	1	3	6	8	137	96	0
1	1	3	6	9	137	160	0
1	1	3	6	10	137	168	0
1	1	3	6	11	137	21	0
1	1	3	6	12	137	74	0
1	1	3	6	13	137	244	0
1	1	3	6	14	137	192	0
1	1	3	6	15	137	50	0
1	1	3	6	16	137	160	0
1	1	3	6	17	137	0	0
1	1	3	6	18	137	84	0
1	1	3	6	19	137	120	0
1	1	3	6	20	137	78	0
1	1	3	6	21	137	95	0
1	1	3	6	22	137	46	0
1	1	3	6	23	137	170	0
1	1	3	6	24	137	55	0
1	1	3	6	25	137	42	0
1	1	3	7	1	126	103	0
1	1	3	7	2	126	52	0
1	1	3	7	3	126	101	0
1	1	3	7	4	126	121	0
1	1	3	7	5	126	130	0
1	1	3	7	6	126	137	0
1	1	3	7	8	126	96	0
1	1	3	7	9	126	160	0
1	1	3	7	10	126	168	0
1	1	3	7	11	126	21	0
1	1	3	7	12	126	74	0
1	1	3	7	13	126	244	126
1	1	3	7	14	126	192	0
1	1	3	7	15	126	50	0
1	1	3	7	16	126	160	0
1	1	3	7	17	126	0	0
1	1	3	7	18	126	84	0
1	1	3	7	19	126	120	0
1	1	3	7	20	126	78	0
1	1	3	7	21	126	95	0
1	1	3	7	22	126	46	0
1	1	3	7	23	126	170	0
1	1	3	7	24	126	55	0
1	1	3	7	25	126	42	0
1	1	3	8	1	96	103	0
1	1	3	8	2	96	52	0
1	1	3	8	3	96	101	0
1	1	3	8	4	96	121	0
1	1	3	8	5	96	130	0
1	1	3	8	6	96	137	0
1	1	3	8	7	96	126	0
1	1	3	8	9	96	160	0
1	1	3	8	10	96	168	0
1	1	3	8	11	96	21	0
1	1	3	8	12	96	74	0
1	1	3	8	13	96	244	0
1	1	3	8	14	96	192	0
1	1	3	8	15	96	50	0
1	1	3	8	16	96	160	0
1	1	3	8	17	96	0	0
1	1	3	8	18	96	84	0
1	1	3	8	19	96	120	0
1	1	3	8	20	96	78	0
1	1	3	8	21	96	95	0
1	1	3	8	22	96	46	0
1	1	3	8	23	96	170	0
1	1	3	8	24	96	55	0
1	1	3	8	25	96	42	0
1	1	3	9	1	160	103	0
1	1	3	9	2	160	52	0
1	1	3	9	3	160	101	0
1	1	3	9	4	160	121	0
1	1	3	9	5	160	130	0
1	1	3	9	6	160	137	0
1	1	3	9	7	160	126	0
1	1	3	9	8	160	96	0
1	1	3	9	10	160	168	0
1	1	3	9	11	160	21	0
1	1	3	9	12	160	74	0
1	1	3	9	13	160	244	0
1	1	3	9	14	160	192	0
1	1	3	9	15	160	50	0
1	1	3	9	16	160	160	0
1	1	3	9	17	160	0	10
1	1	3	9	18	160	84	0
1	1	3	9	19	160	120	0
1	1	3	9	20	160	78	0
1	1	3	9	21	160	95	0
1	1	3	9	22	160	46	0
1	1	3	9	23	160	170	0
1	1	3	9	24	160	55	0
1	1	3	9	25	160	42	0
1	1	3	10	1	168	103	0
1	1	3	10	2	168	52	0
1	1	3	10	3	168	101	0
1	1	3	10	4	168	121	0
1	1	3	10	5	168	130	0
1	1	3	10	6	168	137	0
1	1	3	10	7	168	126	0
1	1	3	10	8	168	96	0
1	1	3	10	9	168	160	0
1	1	3	10	11	168	21	0
1	1	3	10	12	168	74	0
1	1	3	10	13	168	244	0
1	1	3	10	14	168	192	0
1	1	3	10	15	168	50	0
1	1	3	10	16	168	160	0
1	1	3	10	17	168	0	0
1	1	3	10	18	168	84	0
1	1	3	10	19	168	120	0
1	1	3	10	20	168	78	0
1	1	3	10	21	168	95	0
1	1	3	10	22	168	46	0
1	1	3	10	23	168	170	0
1	1	3	10	24	168	55	0
1	1	3	10	25	168	42	0
1	1	3	11	1	21	103	0
1	1	3	11	2	21	52	0
1	1	3	11	3	21	101	0
1	1	3	11	4	21	121	0
1	1	3	11	5	21	130	0
1	1	3	11	6	21	137	0
1	1	3	11	7	21	126	0
1	1	3	11	8	21	96	0
1	1	3	11	9	21	160	0
1	1	3	11	10	21	168	0
1	1	3	11	12	21	74	0
1	1	3	11	13	21	244	0
1	1	3	11	14	21	192	0
1	1	3	11	15	21	50	0
1	1	3	11	16	21	160	0
1	1	3	11	17	21	0	1
1	1	3	11	18	21	84	0
1	1	3	11	19	21	120	0
1	1	3	11	20	21	78	0
1	1	3	11	21	21	95	0
1	1	3	11	22	21	46	0
1	1	3	11	23	21	170	0
1	1	3	11	24	21	55	0
1	1	3	11	25	21	42	0
1	1	3	12	1	74	103	0
1	1	3	12	2	74	52	0
1	1	3	12	3	74	101	0
1	1	3	12	4	74	121	0
1	1	3	12	5	74	130	0
1	1	3	12	6	74	137	0
1	1	3	12	7	74	126	0
1	1	3	12	8	74	96	0
1	1	3	12	9	74	160	0
1	1	3	12	10	74	168	0
1	1	3	12	11	74	21	0
1	1	3	12	13	74	244	0
1	1	3	12	14	74	192	0
1	1	3	12	15	74	50	0
1	1	3	12	16	74	160	0
1	1	3	12	17	74	0	0
1	1	3	12	18	74	84	0
1	1	3	12	19	74	120	0
1	1	3	12	20	74	78	0
1	1	3	12	21	74	95	0
1	1	3	12	22	74	46	0
1	1	3	12	23	74	170	0
1	1	3	12	24	74	55	0
1	1	3	12	25	74	42	0
1	1	3	13	1	244	103	0
1	1	3	13	2	244	52	0
1	1	3	13	3	244	101	0
1	1	3	13	4	244	121	0
1	1	3	13	5	244	130	0
1	1	3	13	6	244	137	0
1	1	3	13	7	244	126	0
1	1	3	13	8	244	96	0
1	1	3	13	9	244	160	0
1	1	3	13	10	244	168	0
1	1	3	13	11	244	21	0
1	1	3	13	12	244	74	0
1	1	3	13	14	244	192	0
1	1	3	13	15	244	50	0
1	1	3	13	16	244	160	0
1	1	3	13	17	244	0	5
1	1	3	13	18	244	84	0
1	1	3	13	19	244	120	0
1	1	3	13	20	244	78	0
1	1	3	13	21	244	95	0
1	1	3	13	22	244	46	0
1	1	3	13	23	244	170	0
1	1	3	13	24	244	55	0
1	1	3	13	25	244	42	0
1	1	3	14	1	192	103	0
1	1	3	14	2	192	52	0
1	1	3	14	3	192	101	0
1	1	3	14	4	192	121	0
1	1	3	14	5	192	130	0
1	1	3	14	6	192	137	0
1	1	3	14	7	192	126	0
1	1	3	14	8	192	96	0
1	1	3	14	9	192	160	0
1	1	3	14	10	192	168	0
1	1	3	14	11	192	21	0
1	1	3	14	12	192	74	0
1	1	3	14	13	192	244	0
1	1	3	14	15	192	50	0
1	1	3	14	16	192	160	0
1	1	3	14	17	192	0	0
1	1	3	14	18	192	84	0
1	1	3	14	19	192	120	0
1	1	3	14	20	192	78	0
1	1	3	14	21	192	95	0
1	1	3	14	22	192	46	0
1	1	3	14	23	192	170	0
1	1	3	14	24	192	55	0
1	1	3	14	25	192	42	0
1	1	3	15	1	50	103	0
1	1	3	15	2	50	52	0
1	1	3	15	3	50	101	0
1	1	3	15	4	50	121	0
1	1	3	15	5	50	130	0
1	1	3	15	6	50	137	0
1	1	3	15	7	50	126	0
1	1	3	15	8	50	96	0
1	1	3	15	9	50	160	0
1	1	3	15	10	50	168	0
1	1	3	15	11	50	21	0
1	1	3	15	12	50	74	0
1	1	3	15	13	50	244	0
1	1	3	15	14	50	192	0
1	1	3	15	16	50	160	0
1	1	3	15	17	50	0	0
1	1	3	15	18	50	84	0
1	1	3	15	19	50	120	0
1	1	3	15	20	50	78	0
1	1	3	15	21	50	95	0
1	1	3	15	22	50	46	0
1	1	3	15	23	50	170	0
1	1	3	15	24	50	55	0
1	1	3	15	25	50	42	0
1	1	3	16	1	160	103	0
1	1	3	16	2	160	52	0
1	1	3	16	3	160	101	0
1	1	3	16	4	160	121	0
1	1	3	16	5	160	130	0
1	1	3	16	6	160	137	0
1	1	3	16	7	160	126	0
1	1	3	16	8	160	96	0
1	1	3	16	9	160	160	0
1	1	3	16	10	160	168	0
1	1	3	16	11	160	21	0
1	1	3	16	12	160	74	0
1	1	3	16	13	160	244	0
1	1	3	16	14	160	192	0
1	1	3	16	15	160	50	0
1	1	3	16	17	160	0	0
1	1	3	16	18	160	84	0
1	1	3	16	19	160	120	0
1	1	3	16	20	160	78	0
1	1	3	16	21	160	95	0
1	1	3	16	22	160	46	0
1	1	3	16	23	160	170	0
1	1	3	16	24	160	55	0
1	1	3	16	25	160	42	0
1	1	3	17	1	0	103	0
1	1	3	17	2	0	52	0
1	1	3	17	3	0	101	0
1	1	3	17	4	0	121	0
1	1	3	17	5	0	130	0
1	1	3	17	6	0	137	0
1	1	3	17	7	0	126	0
1	1	3	17	8	0	96	0
1	1	3	17	9	0	160	0
1	1	3	17	10	0	168	0
1	1	3	17	11	0	21	0
1	1	3	17	12	0	74	0
1	1	3	17	13	0	244	0
1	1	3	17	14	0	192	0
1	1	3	17	15	0	50	0
1	1	3	17	16	0	160	0
1	1	3	17	18	0	84	0
1	1	3	17	19	0	120	0
1	1	3	17	20	0	78	0
1	1	3	17	21	0	95	0
1	1	3	17	22	0	46	0
1	1	3	17	23	0	170	0
1	1	3	17	24	0	55	0
1	1	3	17	25	0	42	0
1	1	3	18	1	84	103	0
1	1	3	18	2	84	52	0
1	1	3	18	3	84	101	0
1	1	3	18	4	84	121	0
1	1	3	18	5	84	130	0
1	1	3	18	6	84	137	0
1	1	3	18	7	84	126	0
1	1	3	18	8	84	96	0
1	1	3	18	9	84	160	0
1	1	3	18	10	84	168	0
1	1	3	18	11	84	21	0
1	1	3	18	12	84	74	0
1	1	3	18	13	84	244	0
1	1	3	18	14	84	192	0
1	1	3	18	15	84	50	0
1	1	3	18	16	84	160	0
1	1	3	18	17	84	0	0
1	1	3	18	19	84	120	0
1	1	3	18	20	84	78	0
1	1	3	18	21	84	95	0
1	1	3	18	22	84	46	0
1	1	3	18	23	84	170	0
1	1	3	18	24	84	55	0
1	1	3	18	25	84	42	0
1	1	3	19	1	120	103	0
1	1	3	19	2	120	52	0
1	1	3	19	3	120	101	0
1	1	3	19	4	120	121	0
1	1	3	19	5	120	130	0
1	1	3	19	6	120	137	0
1	1	3	19	7	120	126	0
1	1	3	19	8	120	96	0
1	1	3	19	9	120	160	0
1	1	3	19	10	120	168	0
1	1	3	19	11	120	21	1
1	1	3	19	12	120	74	0
1	1	3	19	13	120	244	0
1	1	3	19	14	120	192	0
1	1	3	19	15	120	50	0
1	1	3	19	16	120	160	0
1	1	3	19	17	120	0	1
1	1	3	19	18	120	84	0
1	1	3	19	20	120	78	0
1	1	3	19	21	120	95	0
1	1	3	19	22	120	46	1
1	1	3	19	23	120	170	0
1	1	3	19	24	120	55	0
1	1	3	19	25	120	42	1
1	1	3	20	1	78	103	0
1	1	3	20	2	78	52	0
1	1	3	20	3	78	101	0
1	1	3	20	4	78	121	0
1	1	3	20	5	78	130	0
1	1	3	20	6	78	137	0
1	1	3	20	7	78	126	0
1	1	3	20	8	78	96	0
1	1	3	20	9	78	160	0
1	1	3	20	10	78	168	0
1	1	3	20	11	78	21	0
1	1	3	20	12	78	74	0
1	1	3	20	13	78	244	0
1	1	3	20	14	78	192	0
1	1	3	20	15	78	50	0
1	1	3	20	16	78	160	0
1	1	3	20	17	78	0	1
1	1	3	20	18	78	84	0
1	1	3	20	19	78	120	0
1	1	3	20	21	78	95	0
1	1	3	20	22	78	46	0
1	1	3	20	23	78	170	0
1	1	3	20	24	78	55	0
1	1	3	20	25	78	42	0
1	1	3	21	1	95	103	0
1	1	3	21	2	95	52	0
1	1	3	21	3	95	101	0
1	1	3	21	4	95	121	0
1	1	3	21	5	95	130	0
1	1	3	21	6	95	137	0
1	1	3	21	7	95	126	0
1	1	3	21	8	95	96	0
1	1	3	21	9	95	160	0
1	1	3	21	10	95	168	0
1	1	3	21	11	95	21	0
1	1	3	21	12	95	74	0
1	1	3	21	13	95	244	0
1	1	3	21	14	95	192	0
1	1	3	21	15	95	50	0
1	1	3	21	16	95	160	0
1	1	3	21	17	95	0	0
1	1	3	21	18	95	84	0
1	1	3	21	19	95	120	0
1	1	3	21	20	95	78	0
1	1	3	21	22	95	46	0
1	1	3	21	23	95	170	0
1	1	3	21	24	95	55	0
1	1	3	21	25	95	42	0
1	1	3	22	1	46	103	0
1	1	3	22	2	46	52	0
1	1	3	22	3	46	101	0
1	1	3	22	4	46	121	0
1	1	3	22	5	46	130	0
1	1	3	22	6	46	137	0
1	1	3	22	7	46	126	0
1	1	3	22	8	46	96	0
1	1	3	22	9	46	160	0
1	1	3	22	10	46	168	0
1	1	3	22	11	46	21	0
1	1	3	22	12	46	74	0
1	1	3	22	13	46	244	0
1	1	3	22	14	46	192	0
1	1	3	22	15	46	50	0
1	1	3	22	16	46	160	0
1	1	3	22	17	46	0	1
1	1	3	22	18	46	84	0
1	1	3	22	19	46	120	0
1	1	3	22	20	46	78	0
1	1	3	22	21	46	95	0
1	1	3	22	23	46	170	0
1	1	3	22	24	46	55	0
1	1	3	22	25	46	42	0
1	1	3	23	1	170	103	0
1	1	3	23	2	170	52	0
1	1	3	23	3	170	101	0
1	1	3	23	4	170	121	0
1	1	3	23	5	170	130	0
1	1	3	23	6	170	137	0
1	1	3	23	7	170	126	0
1	1	3	23	8	170	96	0
1	1	3	23	9	170	160	0
1	1	3	23	10	170	168	0
1	1	3	23	11	170	21	0
1	1	3	23	12	170	74	0
1	1	3	23	13	170	244	0
1	1	3	23	14	170	192	0
1	1	3	23	15	170	50	0
1	1	3	23	16	170	160	0
1	1	3	23	17	170	0	0
1	1	3	23	18	170	84	0
1	1	3	23	19	170	120	0
1	1	3	23	20	170	78	0
1	1	3	23	21	170	95	0
1	1	3	23	22	170	46	0
1	1	3	23	24	170	55	0
1	1	3	23	25	170	42	0
1	1	3	24	1	55	103	0
1	1	3	24	2	55	52	0
1	1	3	24	3	55	101	0
1	1	3	24	4	55	121	0
1	1	3	24	5	55	130	0
1	1	3	24	6	55	137	0
1	1	3	24	7	55	126	0
1	1	3	24	8	55	96	0
1	1	3	24	9	55	160	0
1	1	3	24	10	55	168	0
1	1	3	24	11	55	21	0
1	1	3	24	12	55	74	0
1	1	3	24	13	55	244	0
1	1	3	24	14	55	192	0
1	1	3	24	15	55	50	0
1	1	3	24	16	55	160	0
1	1	3	24	17	55	0	0
1	1	3	24	18	55	84	0
1	1	3	24	19	55	120	0
1	1	3	24	20	55	78	0
1	1	3	24	21	55	95	0
1	1	3	24	22	55	46	0
1	1	3	24	23	55	170	0
1	1	3	24	25	55	42	0
1	1	3	25	1	42	103	0
1	1	3	25	2	42	52	0
1	1	3	25	3	42	101	0
1	1	3	25	4	42	121	0
1	1	3	25	5	42	130	0
1	1	3	25	6	42	137	0
1	1	3	25	7	42	126	0
1	1	3	25	8	42	96	0
1	1	3	25	9	42	160	0
1	1	3	25	10	42	168	0
1	1	3	25	11	42	21	0
1	1	3	25	12	42	74	0
1	1	3	25	13	42	244	0
1	1	3	25	14	42	192	0
1	1	3	25	15	42	50	0
1	1	3	25	16	42	160	0
1	1	3	25	17	42	0	5
1	1	3	25	18	42	84	0
1	1	3	25	19	42	120	0
1	1	3	25	20	42	78	0
1	1	3	25	21	42	95	0
1	1	3	25	22	42	46	0
1	1	3	25	23	42	170	0
1	1	3	25	24	42	55	0
1	1	4	1	2	103	51	0
1	1	4	1	3	103	101	0
1	1	4	1	4	103	121	0
1	1	4	1	5	103	120	0
1	1	4	1	6	103	137	0
1	1	4	1	7	103	0	0
1	1	4	1	8	103	96	0
1	1	4	1	9	103	150	0
1	1	4	1	10	103	168	0
1	1	4	1	11	103	21	0
1	1	4	1	12	103	74	0
1	1	4	1	13	103	366	0
1	1	4	1	14	103	192	0
1	1	4	1	15	103	50	0
1	1	4	1	16	103	160	0
1	1	4	1	17	103	34	0
1	1	4	1	18	103	84	0
1	1	4	1	19	103	116	0
1	1	4	1	20	103	77	0
1	1	4	1	21	103	95	0
1	1	4	1	22	103	46	0
1	1	4	1	23	103	170	0
1	1	4	1	24	103	55	0
1	1	4	1	25	103	38	0
1	1	4	2	1	51	103	0
1	1	4	2	3	51	101	1
1	1	4	2	4	51	121	0
1	1	4	2	5	51	120	0
1	1	4	2	6	51	137	0
1	1	4	2	7	51	0	0
1	1	4	2	8	51	96	0
1	1	4	2	9	51	150	0
1	1	4	2	10	51	168	0
1	1	4	2	11	51	21	0
1	1	4	2	12	51	74	0
1	1	4	2	13	51	366	0
1	1	4	2	14	51	192	0
1	1	4	2	15	51	50	0
1	1	4	2	16	51	160	0
1	1	4	2	17	51	34	0
1	1	4	2	18	51	84	0
1	1	4	2	19	51	116	0
1	1	4	2	20	51	77	0
1	1	4	2	21	51	95	0
1	1	4	2	22	51	46	0
1	1	4	2	23	51	170	0
1	1	4	2	24	51	55	0
1	1	4	2	25	51	38	0
1	1	4	3	1	101	103	0
1	1	4	3	2	101	51	0
1	1	4	3	4	101	121	0
1	1	4	3	5	101	120	0
1	1	4	3	6	101	137	0
1	1	4	3	7	101	0	0
1	1	4	3	8	101	96	0
1	1	4	3	9	101	150	0
1	1	4	3	10	101	168	0
1	1	4	3	11	101	21	0
1	1	4	3	12	101	74	0
1	1	4	3	13	101	366	0
1	1	4	3	14	101	192	0
1	1	4	3	15	101	50	0
1	1	4	3	16	101	160	0
1	1	4	3	17	101	34	0
1	1	4	3	18	101	84	0
1	1	4	3	19	101	116	0
1	1	4	3	20	101	77	0
1	1	4	3	21	101	95	0
1	1	4	3	22	101	46	0
1	1	4	3	23	101	170	0
1	1	4	3	24	101	55	0
1	1	4	3	25	101	38	0
1	1	4	4	1	121	103	0
1	1	4	4	2	121	51	0
1	1	4	4	3	121	101	0
1	1	4	4	5	121	120	0
1	1	4	4	6	121	137	0
1	1	4	4	7	121	0	2
1	1	4	4	8	121	96	0
1	1	4	4	9	121	150	0
1	1	4	4	10	121	168	0
1	1	4	4	11	121	21	0
1	1	4	4	12	121	74	0
1	1	4	4	13	121	366	0
1	1	4	4	14	121	192	0
1	1	4	4	15	121	50	0
1	1	4	4	16	121	160	0
1	1	4	4	17	121	34	0
1	1	4	4	18	121	84	0
1	1	4	4	19	121	116	0
1	1	4	4	20	121	77	0
1	1	4	4	21	121	95	0
1	1	4	4	22	121	46	0
1	1	4	4	23	121	170	0
1	1	4	4	24	121	55	0
1	1	4	4	25	121	38	0
1	1	4	5	1	120	103	0
1	1	4	5	2	120	51	0
1	1	4	5	3	120	101	0
1	1	4	5	4	120	121	0
1	1	4	5	6	120	137	0
1	1	4	5	7	120	0	0
1	1	4	5	8	120	96	0
1	1	4	5	9	120	150	0
1	1	4	5	10	120	168	0
1	1	4	5	11	120	21	0
1	1	4	5	12	120	74	0
1	1	4	5	13	120	366	0
1	1	4	5	14	120	192	0
1	1	4	5	15	120	50	0
1	1	4	5	16	120	160	0
1	1	4	5	17	120	34	0
1	1	4	5	18	120	84	0
1	1	4	5	19	120	116	0
1	1	4	5	20	120	77	0
1	1	4	5	21	120	95	0
1	1	4	5	22	120	46	0
1	1	4	5	23	120	170	0
1	1	4	5	24	120	55	0
1	1	4	5	25	120	38	0
1	1	4	6	1	137	103	0
1	1	4	6	2	137	51	0
1	1	4	6	3	137	101	0
1	1	4	6	4	137	121	0
1	1	4	6	5	137	120	0
1	1	4	6	7	137	0	0
1	1	4	6	8	137	96	0
1	1	4	6	9	137	150	0
1	1	4	6	10	137	168	0
1	1	4	6	11	137	21	0
1	1	4	6	12	137	74	0
1	1	4	6	13	137	366	0
1	1	4	6	14	137	192	0
1	1	4	6	15	137	50	0
1	1	4	6	16	137	160	0
1	1	4	6	17	137	34	0
1	1	4	6	18	137	84	0
1	1	4	6	19	137	116	0
1	1	4	6	20	137	77	0
1	1	4	6	21	137	95	0
1	1	4	6	22	137	46	0
1	1	4	6	23	137	170	0
1	1	4	6	24	137	55	0
1	1	4	6	25	137	38	0
1	1	4	7	1	0	103	0
1	1	4	7	2	0	51	0
1	1	4	7	3	0	101	0
1	1	4	7	4	0	121	0
1	1	4	7	5	0	120	0
1	1	4	7	6	0	137	0
1	1	4	7	8	0	96	0
1	1	4	7	9	0	150	0
1	1	4	7	10	0	168	0
1	1	4	7	11	0	21	0
1	1	4	7	12	0	74	0
1	1	4	7	13	0	366	0
1	1	4	7	14	0	192	0
1	1	4	7	15	0	50	0
1	1	4	7	16	0	160	0
1	1	4	7	17	0	34	0
1	1	4	7	18	0	84	0
1	1	4	7	19	0	116	0
1	1	4	7	20	0	77	0
1	1	4	7	21	0	95	0
1	1	4	7	22	0	46	0
1	1	4	7	23	0	170	0
1	1	4	7	24	0	55	0
1	1	4	7	25	0	38	0
1	1	4	8	1	96	103	0
1	1	4	8	2	96	51	0
1	1	4	8	3	96	101	0
1	1	4	8	4	96	121	0
1	1	4	8	5	96	120	0
1	1	4	8	6	96	137	0
1	1	4	8	7	96	0	0
1	1	4	8	9	96	150	0
1	1	4	8	10	96	168	0
1	1	4	8	11	96	21	0
1	1	4	8	12	96	74	0
1	1	4	8	13	96	366	0
1	1	4	8	14	96	192	0
1	1	4	8	15	96	50	0
1	1	4	8	16	96	160	0
1	1	4	8	17	96	34	0
1	1	4	8	18	96	84	0
1	1	4	8	19	96	116	0
1	1	4	8	20	96	77	0
1	1	4	8	21	96	95	0
1	1	4	8	22	96	46	0
1	1	4	8	23	96	170	0
1	1	4	8	24	96	55	0
1	1	4	8	25	96	38	0
1	1	4	9	1	150	103	0
1	1	4	9	2	150	51	0
1	1	4	9	3	150	101	0
1	1	4	9	4	150	121	0
1	1	4	9	5	150	120	0
1	1	4	9	6	150	137	0
1	1	4	9	7	150	0	10
[truncated: 46,663 more rows]
